# Supplementary material for: Combined In Silico and Experimental Investigations of Resveratrol Encapsulation by Beta-Cyclodextrin
Source: Plants (Basel). 2022 Jun 24;11(13):1678. doi: 10.3390/plants11131678 (PMC9269368; doi:10.3390/plants11131678)
Supplement: Supplementary file 1 [file plants-11-01678-s001.zip]

Archive with 1 entries (1 files):
- plants-1773341-supplementary.pdf
